# Supplementary material for: Diagnostic efficacy of the optical flow ratio in patients with coronary heart disease: A meta-analysis
Source: PLoS One. 2023 May 10;18(5):e0285508. doi: 10.1371/journal.pone.0285508 (PMC10171614; doi:10.1371/journal.pone.0285508)
Supplement: S2 File — (XLSX) [file pone.0285508.s002.xlsx]

## Sheet: Sheet1
author	year	tp	fp	fn	tn
Jiayue Huang	2020	73	6	12	121
Juan Luis	2020	24	2	3	46
Wei Yu	2019	55	5	8	57
Jinyong Ha	2016	16	3	8	65
Sun-Joo Jang	2017	19	6	7	63
study	Jiayue Huang 2020	Juan Luis 2020	Wei Yu 2019	Jinyong Ha 2016	Sun-Joo Jang 2017
patient	181	59	118	92	95
vessel	212	75	125	92	95
age	70	63.4±10.1	64.4±10.2	62.7±9.6	62.3±8.6
woman	44（24.3%）	9（15.3%）	35（29.7%）	34（37%）
BMI	24.2±3.6	28.1（25.4，30.6）	28.3±6.7	NR	24.6±2.6
Diabetes	77（42.5%）	23（39%）	35（29.7%）	20（21.7%）	30（32%）
Hypertension	149（82.3%）	40（67.8%）	101（85.6%）	54（58.7）	40（42%）
Hyperlipidaemia	133（73.5%）	31（52.5%）	78（66.1%）	64（69.6）	40（42%）
Smoker	36（19.9%）	17（28.8%）	39（33.1%）	12（13）	27（28%）
Family history of CAD	40（22.1%）	6（10.2%）	NR	NR	4（4%）
Pervious PCI	118（65.2%）	40（60.7%）	26（22%）	NR	11（12%）
Pervious MI	81（44.8%）	28（47.5%）	27（22.9%）	NR	NR
Patients with FFR measurement in > 1 vessel	47 (26.0%)	15 (25.4%)	NR	NR	NR
LAD	128（60.4%）	39（52%）	77（61.6%）	92(100)	43（45%）
LCX	36（17%）	4（5.3%）	17（13.6%）	NR	9（10%）
RCA	46（21.7%）	23（30.7%）	30（24%）	NR	43（45%）
FFR	0.82±0.1	0.83±0.09	0.8±0.09	NR	NR
FFR≤0.80	85（40.1%）	26（34.7%）	NR	NR	NR
0.75≤FFR≤0.85	77（36.3%）	33（44%）	57（46%）	NR	NR
study	OFR≤0.80
	Accueacy	Sensitivity	Specificity	PPV	NPV	LR(＋)	LR(—)	AUC
Jiayue Huang 2020	92%（88-95）	86%（77-93）	95%（90-98）	92%（84-97）	91%（85-95）	18.2（8.3-39.9）	0.2（0.1-0.3）	0.97（0.93-0.99）
Juan Luis 2020	93%（86-99）	92%（73-99）	93%（82-99）	88%（69-98）	96%（85-99）	13.8（4.6-41.3）	0.1（0.0-0.3）	0.95 (0.86–0.99)
Wei Yu 2019	90%（84-95）	87（77-94%）	92%（82-97）	92%（82-97）	88%（77-95）	10.8（4.6-25.2）	0.1（0.1-0.3）	0.93（0.87-0.97）
Jinyong Ha 2016	0.88	0.687	0.956	0.842	0.89	NR	NR	NR
Sun-Joo Jang 2017	0.86	73% (52–88)	91% (81–96)	76% (55–90)	90% (80–96)	NR	NR	NR
